# Supplementary material for: The complex genetics of gait speed: genome-wide meta-analysis approach
Source: Aging (Albany NY). 2017 Jan 10;9(1):209–46. doi: 10.18632/aging.101151 (PMC5310665; doi:10.18632/aging.101151)
Supplement: Supplementary file 10 [file aging-09-0209-s010.xlsx]

## Sheet: Sheet1
Cohorts Gait speed statistical parameters
Pop	N	Mean	Std. Deviation	Minimum	Maximum
AGES	3166	1.12966	0.337046	0.514167	5.1975
ARIC	445	1.0881	0.2337	0	1.524
BLSA	334	1.06433	0.256047	0.405954	2.02703
CHS	3184	0.884	0.205	0.19	2.286
FHS	2384	1.1	0.295307	0.15	2.38095
GENOA	471	1.07119	0.219003	0.401053	1.524
HABC	1482	1.24	0.22	0.63	2
HRS	5073	0.83989	0.275049	0.08639	2.1024
InCHIANTI	898	1.03096	0.269555	0.11	1.97
LBC1921	510	1.4	0.37	0.22	3.37
LBC1936	1001	1.6637	0.41116	0.41	5.71
LLS	235	1.12283	0.212102	0.641026	1.92308
MrOs	4574	1.203	0.223	0.276	2.128
MrOSGBG	949	1.32648	0.220653	0.441014	2.20588
MrOsMalmo	922	1.30808	0.232534	0.37037	2
ROSMAP	1646	0.66	0.21	0.0541867	1.47782
RS1	706	1.06297	0.21364	0.352	1.722
RS2	813	1.19278	0.18159	0.442	1.773
RS3	1392	1.26744	0.164808	0.486	1.86
SOF	3442	0.899716	0.217896	0.134078	1.76471
TASCOG	360	1.12817	0.221398	0.237	1.8
	33987	1.12778	0.247118	0.296062	2.32126
	min	0.66	0.164808	0	1.47782
	max	1.6637	0.41116	0.641026	5.71
